# Supplementary material for: Metabolomic Profile, Plasmatic Levels of Losartan and EXP3174, Blood Pressure Control in Hypertensive Patients and Their Correlation with COVID-19
Source: Pharmaceuticals (Basel). 2023 Sep 13;16(9):1290. doi: 10.3390/ph16091290 (PMC10535928; doi:10.3390/ph16091290)
Supplement: Supplementary file 1 [file pharmaceuticals-16-01290-s001.zip]

Archive with 1 entries (1 files):
- pharmaceuticals-2488448-supplementary.pdf
